# Supplementary material for: Vitamin D Enhances Immune Effector Pathways of NK Cells Thus Providing a Mechanistic Explanation for the Increased Effectiveness of Therapeutic Monoclonal Antibodies
Source: Nutrients. 2023 Aug 8;15(16):3498. doi: 10.3390/nu15163498 (PMC10457932; doi:10.3390/nu15163498)
Supplement: Supplementary file 1 [file nutrients-15-03498-s001.zip]

Archive with 1 entries (1 files):
- nutrients-2481492-supplementary.pdf
